# Supplementary material for: Trained immunity in recurrent Staphylococcus aureus infection promotes bacterial persistence
Source: PLoS Pathog. 2024 Jan 19;20(1):e1011918. doi: 10.1371/journal.ppat.1011918 (PMC10798626; doi:10.1371/journal.ppat.1011918)
Supplement: S1 Data — (XLSX) [file ppat.1011918.s010.xlsx]

## Sheet: Fig 1B
	Percentage
	Past infection	Noninfection
Tolerant strain	80	20
Nontolerant strain	27.86	72.13

## Sheet: Fig 2B
	Skin disease score
	Day 23			Day 26
	PBS-S. a	S. a-S. a		PBS-S. a	S. a-S. a
	8	10		6	5
	9	7		7	4
	12	8		8	5
	11	9		7	4
	12	8		8	6
	10	7		6	5
mean	10.33	8.167		7	4.833
Std deviation	1.633	1.169		0.8944	0.7528
SEM	0.6667	0.4773		0.3651	0.3073

## Sheet: Fig 2C
	Dermonecrosis Area (mm2)
	Day 23			Day 26
	PBS-S. a	S. a-S. a		PBS-S. a	S. a-S. a
	17.6	9.62		9.75	7.84
	16.77	9.1		11.1	7.06
	17.6	8.1		11.84	8.92
	15.5	10.08		10.64	8.76
	15.17	10.8		12.95	9.28
mean	16.53	9.54		11.26	8.372
Std deviation	1.147	1.019		1.213	0.9055
SEM	0.5127	0.4557		0.5423	0.4049

## Sheet: Fig 2D
	CFU/g in abscess
	Day 23			Day 26
	PBS-S. a	S. a-S. a		PBS-S. a	S. a-S. a
	34000000	13500000		178000	2740000
	32000000	17120000		172000	2540000
	32600000	10780000		188000	3080000
mean	32866667	13800000		179333	2786667
Std deviation	1026320	3180629		8083	273008
SEM	592546	1836337		4667	157621

## Sheet: Fig 2E
	CFU/g in abscess
	Day 23
	PBS-S. a	S. a-S. a
	0.523529	20.2963
	0.5375	14.8364
	0.576687	28.5714
mean	0.5459	21.23
Std deviation	0.02756	6.915
SEM	0.01591	3.993

## Sheet: Fig 3B
	Log10 CFU/mL
Time (h)	0					1					3
	PBS-S. a-Gen	PBS-S. a-RIF	S. a-S. a-Gen	S. a-S. a-RIF		PBS-S. a-Gen	PBS-S. a-RIF	S. a-S. a-Gen	S. a-S. a-RIF		PBS-S. a-Gen	PBS-S. a-RIF	S. a-S. a-Gen	S. a-S. a-RIF
	322000	321940	307000	297000		306667	255000	235000	144500		221666	41000	154000	91000
	424000	446200	314000	135000		352667	252000	232000	128000		292000	48200	146000	98200
	428000	424000	324000	331000		315333	258000	238000	135000		243666	49600	157000	99600
mean	391333	397380	315000	254333		324889	255000	235000	135833		252444	46267	152333	96267
Std	60078	66269	8544	104735		24444	3000	3000	8282		35979	4614	5686	4614
SEM	34686	38261	4933	60469		14112	1732	1732	4781		20773	2664	3283	2664

## Sheet: Fig 3C
	% rifampicin tolerant S. aureus cells
	PBS-S. a	S. a-S. a
	10.3896	86.6667
	22.973	68.2645
	12.6866	72.2628
	17.5	66.6667
	15.2661	84.375
mean	15.76	75.65
Std	4.837	9.276
SEM	2.163	4.149

## Sheet: Fig 3D
	nsSCVs/mL
	PBS-S. a-GEN	S. a-S. a-GEN	PBS-S. a-RIF	S. a-S. a-RIF
	28800	80000	25000	70000
	26400	80000	28600	62000
	30000	60600	31000	60400
mean	28400	73533	28200	64133
Std	1833	11201	3020	5143
SEM	1058	6467	1744	2969

## Sheet: Fig 3E
	ΔLog10 CFU/mL from initial inoculum
Time (h)	0			1			2			3
	Exponential phase	Recovered from macrophages		Exponential phase	Recovered from macrophages		Exponential phase	Recovered from macrophages		Exponential phase	Recovered from macrophages
	1.04	1.13		0.128	0.495		1.251e-05	8.42e-05		4.44e-06	2.36e-05
	0.959	0.869		0.123	0.433		1.382e-05	9.37e-05		4.18e-06	2.28e-05
	0.925	0.922		0.136	0.417		1.526e-05	7.17e-05		3.75e-06	2.21e-05
mean	0.9747	0.9737		0.129	0.4483		1.386e-05	8.32e-05		4.123e-06	2.283e-05
Std	0.05908	0.138		0.006557	0.0412		1.376e-06	1.103e-05		3.485e-07	7.506e-07
SEM	0.03411	0.07965		0.003786	0.02379		7.942e-07	6.371e-06		2.012e-07	4.333e-07

## Sheet: Fig 3F
	NO Concentration (μM)
	PBS-LPS	S. a-LPS
	3.21951	14.6829
	2	13.2195
	2.73171	11.7561
	2.2439	12
	2.73171	13.2195
	2.97561	14.439
mean	2.65	13.22
Std	0.4541	1.205
SEM	0.1854	0.4919

[truncated: 61 more sheets: Fig 3G, Fig 4B, Fig 4C, Fig 4D, Fig 4E, Fig 4F, Fig 4G, Fig 5B, Fig 5C, Fig 5D, Fig 5E, Fig 5F, Fig 5G, Fig 5H, Fig 5I, Fig 5J, Fig 5K, Fig 6A, Fig 6B, Fig 6D …]
